# Supplementary material for: Taking Advantage of the Senescence-Promoting Effect of Olaparib after X-ray and Proton Irradiation Using the Senolytic Drug, ABT-263
Source: Cancers (Basel). 2022 Mar 12;14(6):1460. doi: 10.3390/cancers14061460 (PMC8946554; doi:10.3390/cancers14061460)
Supplement: Supplementary file 1 [file cancers-14-01460-s001.zip]

Archive with 1 entries (1 files):
- cancers-1607822-supplementary.pdf
